# Supplementary material for: The Troublesome Ticks Research Protocol: Developing a Comprehensive, Multidiscipline Research Plan for Investigating Human Tick-Associated Disease in Australia
Source: Pathogens. 2022 Nov 3;11(11):1290. doi: 10.3390/pathogens11111290 (PMC9694322; doi:10.3390/pathogens11111290)
Supplement: Supplementary file 1 [file pathogens-11-01290-s001.zip]

Archive with 24 entries (23 files):
- Additional files/
- __MACOSX/._Additional files
- Additional files/Figure S7.Biospecimen Transfer Form.pdf
- __MACOSX/Additional files/._Figure S7.Biospecimen Transfer Form.pdf
- Additional files/Figure S3.Blood donor recruitment flyer.pdf
- __MACOSX/Additional files/._Figure S3.Blood donor recruitment flyer.pdf
- Additional files/.DS_Store
- __MACOSX/Additional files/._.DS_Store
- Additional files/Video S2.Medical-staff-recruitment-video.mp4
- __MACOSX/Additional files/._Video S2.Medical-staff-recruitment-video.mp4
- Additional files/Figure S2.Participant recruitment flyer.pdf
- __MACOSX/Additional files/._Figure S2.Participant recruitment flyer.pdf
- Additional files/Video S3.Protocol-medical-staff-video.mp4
- __MACOSX/Additional files/._Video S3.Protocol-medical-staff-video.mp4
- Additional files/Figure S6.Biospecimen Processing Form.pdf
- __MACOSX/Additional files/._Figure S6.Biospecimen Processing Form.pdf
- Additional files/Figure S1.Participant recruitment poster.pdf
- __MACOSX/Additional files/._Figure S1.Participant recruitment poster.pdf
- Additional files/Figure S5.Sampling kits design.pdf
- __MACOSX/Additional files/._Figure S5.Sampling kits design.pdf
- Additional files/Video S1.Participant-recruitment-video.mp4
- __MACOSX/Additional files/._Video S1.Participant-recruitment-video.mp4
- Additional files/Figure S4.Troublesome Ticks Portal.pdf
- __MACOSX/Additional files/._Figure S4.Troublesome Ticks Portal.pdf
